# Supplementary material for: Radiation-Induced Graft Immobilization (RIGI): Covalent Binding of Non-Vinyl Compounds on Polymer Membranes
Source: Polymers (Basel). 2021 Jun 2;13(11):1849. doi: 10.3390/polym13111849 (PMC8199689; doi:10.3390/polym13111849)
Supplement: Supplementary file 1 [file polymers-13-01849-s001.zip]

Archive with 1 entries (1 files):
- polymers-1213438-supplementary.pdf
